# Supplementary material for: Expression Pattern of Leptin and Its Receptors in Endometrioid Endometrial Cancer
Source: J Clin Med. 2021 Jun 24;10(13):2787. doi: 10.3390/jcm10132787 (PMC8268664; doi:10.3390/jcm10132787)
Supplement: Supplementary file 1 [file jcm-10-02787-s001.zip]

Archive with 1 entries (1 files):
- jcm-1232752-supplementary.pdf
